# Supplementary material for: Histone peptide microarray screen of chromo and Tudor domains defines new histone lysine methylation interactions
Source: Epigenetics Chromatin. 2017 Mar 14;10:12. doi: 10.1186/s13072-017-0117-5 (PMC5348760; doi:10.1186/s13072-017-0117-5)
Supplement: Supplementary file 1 — Additional file 1: Table S1. Protein domains screened by histone peptide microarray. [file 13072_2017_117_MOESM1_ESM.xlsx]

## Sheet: Supplemental Table 1
Table S1. Protein domains screened by histone peptide microarray
Name	Domain	Amino Acids	Uniprot Accession Number	Array Data
53BP1(1-2)	Tudor (2)	1459-1635	Q12888	Positive
CDY1	Chromo	1-101	Q9Y6F8	Negative
GLP	ANK	765-1001	Q9H9B1	Positive
HP1b/CBX1	Chromo	1-185	P83916	Positive
ING2	PHD	191-280	Q9H160	Positive
JMJD2A(1-2)	Tudor (2)	866-1047	O75164	Positive
L3MBTL1(1-3)	MBT (3)	181-540	Q9Y468	Positive
MPP8	Chromo	50-120	Q99549	Positive
MRG15	Chromo	1-79	Q9UBUB8	Negative
PHF20	Tudor	58-148	Q9BVI0	Negative
PHF20	Tudor (2)	1-148	Q9BVI0	Positive
SMN	Tudor	85-150	Q16637	Negative
TAF3	PHD	851-929	Q5VWG9	Positive
TDRD3	Tudor	495-651	Q9H7E2	Positive
UHRF1	Tudor-like	108-287	Q96T88	Positive
TDRD1-2	Tudor	483-620	Q9BXT4	Negative
TDRD1-3	Tudor	713-840	Q9BXT4	Negative
TDRD1-4	Tudor	929-1070	Q9BXT4	Negative
TDRD2/TDRKH	Tudor	295-432	Q9Y2W6	Negative
TDRD4-1/RNF17	Tudor	669-805	Q9BXT8	Negative
TDRD4-3/RNF17	Tudor	1170-1305	Q9BXT8	Negative
TDRD4-4/RNF17	Tudor	1423-1560	Q9BXT8	Negative
TDRD5	Tudor	460-604	Q8NAT2	Negative
TDRD6-5	Tudor	974-1112	O60522	Negative
TDRD6-6	Tudor	1295-1432	O60522	Negative
TDRD6-7	Tudor	1508-1648	O60522	Negative
TDRD8/STK31	Tudor	28-161	Q9BXU1	Negative
TDRD9	Tudor	910-1049	Q8NDG6	Negative
TDRD10	Tudor	181-366	Q5VZ19	Negative
TDRD11/SND1/p100TSN	Tudor	665-910	Q7KZF4	Negative
TDRD12-1	Tudor	1-139	Q587J7	Negative
AKAP1	Tudor	697-836	Q92667	Negative
ARID4A	Tudor	1-150	P29374	Negative
ARID4B	Tudor	1-150	Q4LE39	Negative
JMJD2B/KDM4B	Tudor (2) + PHD	795-1096	O94953	Negative
JMJD2C/KDM4C	Tudor (2) + PHD	753-1056	Q9H3R0	Negative
LBR	Tudor	1-70	Q14739	Negative
MTF2	Tudor + PHD	1-160	Q9Y483	Negative
PHF1	Tudor	1-110	O43189	Positive
PHF19	Tudor	20-120	Q5T6S3	Negative
PHF20L1	Tudor (2)	1-150	Q9BVI0	Negative
SETDB1	Tudor (2)	236-420	Q15047	Negative
SPF30/SMNDC1	Tudor	56-144	O75940	Negative
ZGPAT	Tudor	201-290	Q9N5A5	Negative
ARID4A	Chromo	578-648	P29374	Negative
ARID4B	Chromo	571-644	Q4LE39	Negative
CBX2	Chromo	1-75	Q14781	Negative
HP1γ/CBX3	Chromo	1-183	Q13185	Positive
CBX4	Chromo	1-75	O00257	Negative
HP1α/CBX5	Chromo	1-191	P45973	Positive
CBX6	Chromo	1-75	O95503	Negative
CBX7	Chromo	1-75	O95931	Negative
CBX8	Chromo	1-75	Q9HC52	Negative
CDYL1b	Chromo	1-78	Q9Y232	Positive
CDYL2	Chromo	1-75	Q8N8U2	Positive
CHD1	Chromo(2)	260-453	O14646	Positive
CHD2	Chromo(2)	250-455	O14647	Negative
CHD3	Chromo(2)+PHD	510-752	Q12873	Negative
CHD4	Chromo(2)+PHD	446-680	Q14839	Negative
CHD5	Chromo(2)+PHD	411-650	Q8TDI0	Negative
CHD6	Chromo(2)	275-436	Q8TD26	Negative
CHD7	Chromo(2)	790-947	Q9P2D1	Positive
CHD8	Chromo(2)	635-790	Q9HCK8	Negatvie
CHD9	Chromo(2)	685-840	Q3L8U1	Positive
FMR1	Agenet	53-130	Q06787	Negative
FXR1	Agenet	52-128	P51114	Negative
FXR2	Agenet	61-140	P51116	Negative
L3MBTL3	MBT(3)	225-555	Q96JM7	Negative
MSL3	Chromo	1-93	Q8N5Y2	Negative
MYST1/MOF/KAT8	Chromo	60-129	Q9H7Z6	Negative
N-CAPD3(1-4)	HEAT(1-4)	433-665	P42695	Negative
N-CAPD3(5-8)	HEAT(5-8)	892-1062	P42695	Negative
ORC1	BAH	1-185	Q13415	Negative
PCNA	IDCL	1-261	P12004	Negative
SMARCC1	Chromo	205-275	Q92922	Negative
SMARCC2	Chromo	175-245	Q8TAQ2	Negative
SUV39H1	Chromo	31-105	O43463	Negative
SUV39H2	Chromo	31-105	Q9H5I1	Negative
TIP60/KAT5	Chromo	1-160	Q92993	Negative
ZCWPW1	Zf-CW	246-307	Q9H0M4	Negative
SGF29	Double Tudor	115-293	Q96ES7	Positive
SPIN1	Triple Tudor	50-262	Q9Y657	Positive
TDRD2	Tudor (extended)	290-530	Q9Y2W6	Positive
SPIN1 FL	Triple Tudor	1-262	Q9Y657	Not Arrayed
SPIN2A FL	Triple Tudor	1-258	Q99865	Not Arrayed
SPIN2B FL	Triple Tudor	1-258	Q9BPZ2	Not Arrayed
SPIN3 FL	Triple Tudor	1-258	Q5JUX0	Not Arrayed
SPIN4 FL	Triple Tudor	1-249	Q56A73	Not Arrayed
