# Supplementary material for: Histone peptide microarray screen of chromo and Tudor domains defines new histone lysine methylation interactions
Source: Epigenetics Chromatin. 2017 Mar 14;10:12. doi: 10.1186/s13072-017-0117-5 (PMC5348760; doi:10.1186/s13072-017-0117-5)
Supplement: Supplementary file 2 — Additional file 2: Table S2. Histone peptide library used for peptide microarrays. [file 13072_2017_117_MOESM2_ESM.xlsx]

## Sheet: Supplemental Table 2
Table S2. Histone peptide library used for peptide microarrays
Histone PTM
H3 (1-20)
H3K14ac
H3K9ac
H3K4ac
H3K4ac + K14ac
H3K9ac + K14ac
H3K4ac + K9ac
H3K4ac + K9ac + K14ac
H3K18ac
H3K14ac + K18ac
H3K9ac + K18ac
H3K4ac + K18ac
H3K9ac + K14ac + K18ac
H3K4ac + K14ac + K18ac
H3K4ac + K9ac + K18ac
H3K4ac + K9ac + K14ac + K18ac
H3K4me3
H3K4me3 + K9ac
H3K4me3 + K14ac
H3K4me3 + K18ac
H3K4me3 + K9ac + K14ac
H3K4me3 + K9ac + K18ac
H3K4me3 + K14ac + K18ac
H3K4me3 + K9ac + K14ac + K18ac
H3T3p + K4me3 + K9ac + K14ac + K18ac
H3T3p + K4me3
H3R2me2a + T3p + K4me3 + K9ac + K14ac + K18ac
H3R2me2a + T3p + K4me3
H3R2me2a + K4me3
H3K4me2
H3K4me2 + K9ac + K14ac + K18ac
H3K4me1
H3K4me1 + K9ac + K14ac + K18ac
H3S10p
H3K4ac + K9ac + S10p + K14ac + K18ac
H3K4me3 + S10p
H3K4me3 + K9ac + S10p + K14ac + K18ac
H3R2me2a + K4me3 + S10p
H3R2me2a + K4me3 + K9ac + S10p + K14ac + K18ac
H3K9me3
H3K4ac + K9me3 + K14ac + K18ac
H3K4me2 + K9ac + K18ac
H3K4me1 + K9ac + K18ac
H3R2me2a
H3R2me2a + K4ac + K9ac + K14ac + K18ac
H3R2me2a + K4me3 + K9ac + K14ac + K18ac
H3R2me1 + K4me3
H3R2me1 + K4me3 + K9ac + K14ac + K18ac
H3Cit2
H3Cit2 + K4me3
H3Cit2 + K4me3 + K9ac + K14ac + K18ac
H3Cit2 + K4ac + K9ac + K14ac + K18ac
H3T3p
H4 (1-23)
H4K5ac + K8ac + K12ac + K16ac
H3R2me2a + K4me2
H3R2me2s + K4me2
H3R2me1 + K4me2
H3Cit2 + K4me2
H3K4N3
H4K5ac
H4K8ac
H4K12ac
H4K16ac
H4K5ac + K12ac
H4K8ac + K16ac
H4K5ac + K8ac + K12ac
H4R3me2a
H4R3me2s
H4R3me1
H4S1p + R3me2a
H4S1p + R3me2s
H4S1p + R3me1
H4R3me2a + K5ac + K8ac + K12ac + K16ac + K20ac
H4R3me2s + K5ac + K8ac + K12ac + K16ac + K20ac
H4R3me1 + K5ac + K8ac + K12ac + K16ac + K20ac
H4K20me3
H4K20me2
H4K20me1
H4K12ac + K16ac + K20me3
H4K12ac + K16ac + K20me2
H4K12ac + K16ac + K20me1
H4K12ac + K16ac
H3K4me3 + R8me2s + K9me3
H3 (15-41)
H3K18me3
H3K9me2+K14Ac
H3K36me3
H3K18me3 + K36me3
H3K4me3 + R8me2a + K9me3
H4 (11-27)
H3 (74-84) N-ac
H3K79me3
H3K79me2
H3K79me1
H3 (74-84)
H3K36me3 (y27-45)
H3K36me2 (y27-45)
H3K36ac (y27-45)
H3 (27-45)
H3T3p
H3.3K36me1
H3K9me2 + K27me2
H3K4me3 + K9me3
H3K9me2
H3K9me1
H3K4me1 + K18ac
H3T11p
H3K18me3
H3K18me2
H3K18me1
H3R8me1
H3R8me2a
H3R8me2s
H3K9ac + S10p
H3K9me3 + S10p
H3K9me2 + S10p
H3K9me1 + S10p
H3K4me3 + K9ac + S10p
H3R17me2a
H3R17me2s
H3R17me1
H3K14me2
H3K14me3
H3R2me2s + K4me3
H3K18ac (1-25)
H3R17me2a (1-25)
H3R17me2a + K18ac (1-25)
H3 (1-25)
H3T6p
H3K4me3 + T6p
H3K4me2 + T6p
H3T6p + K9ac + K14ac + K18ac
H3K4me3 + T6p + K9ac + K14ac + K18ac
H3K4me2 + T6p + K9ac + K14ac + K18ac
H3K18ac + K23ac + K27ac
H3K18ac + K23ac + K27ac + S28p
H3K23ac
H3R2me2a+K9me2
H3R2me2s + K4me3 + K9ac + K14ac + K18ac
H3R8me1 + K9me3
H3R8me1 + K9me2
H3R8me2a + K9me3
H3R8me2a + K9me2
H3R8me2a + K9me1
H3R8me2s + K9me3
H3R8me2s + K9me2
H3R8me2s + K9me1
H3K4ac + K9me2 + K14ac + K18ac
H3K4ac + K9me1 + K14ac + K18ac
H3K27me3
H3K27me2
H3K27me1
H3R26me2a + K27me3
H3R26me2a + K27me1
H3 15-34
H3 30-49
H3 105-124
H3.3 15-34
H3.3 30-49
H3.3 75-94
H3 120-135
H3K23me1 (15-34)
H3K9-Nle (1-20)
H3K14-Nle (1-20)
H3K18-Nle (11-26)
H3K23-Nle (15-31)
H3T6p + K9me3
H3T6p + R8me2a + K9me3
H3R26me2a
H3K27me3 + S28p
H3K27me2 + S28p
H3K4ac + K9me3
H3K9me2 (1-32)
H3K9me2 + K27me1 (1-32)
H3K27ac
H3K27ac + S28p
H3S28p
H3 (1-20) N-ac
H3 (52-61)
H3K56ac (52-61)
H3K56me3 (52-61)
H3K9me2 (1-15)
H3K4me2 + K9me2
H3K4me1 + K9me2
H3K4me3 + K9me2
H3K4A + K9me2 (1-15)
H2A (1-17)
H2AK5ac + K9ac + K13ac + K15ac
H2AK5ac
H2AS1p + K5ac
H2AR3me2a + K5ac
H2AS1p + R3me2a + K5ac
H2ACit3 + K5ac
H2AS1p + Cit3 + K5ac
H2AS1p + K5ac + K9ac + K13ac + K15ac
H2AK5ac + K9ac + K13ac + K15ac (no N-ac)
H2AS1p + K5ac + K9ac + K13ac + K15ac (no N-ac)
H2AX (132-142)
H2AX (S139p)
H2A.Z (1-19)
H2A.Z (1-19) N-ac
H2A.Z K4ac + K8ac + K12ac (1-19)
H2A.Z K4ac + K8ac + K12ac (1-19) N-ac
H3Cit8 (1-21)
H3 (21-44)
H3K36me1 (21-44)
H3K36me2 (21-44)
H3K36me3 (21-44)
H3K36ac (21-44)
H3K27acK36me1 (21-44)
H3K27acK36me2 (21-44)
H3K27acK36me3 (21-44)
H2BK120ub1 (Leu-Arg-Gly-Gly) (108-125)
H2B (108-125)
H4 (1-25)
H4K20me3 (1-23)
H4K12acK16acK20me3 (1-25)
H4R3me2a + K5ac
H4 (1-23) (no N-ac)
H4K20ac
H4S1p + K5ac + K8ac + K12ac + K16ac
H4S1p (1-23)
H4K5ac + K8ac
H4K5ac + K16ac
H4K5ac + K20ac
H4K8ac + K12ac
H4K8ac + K20ac
H4K12ac + K16ac
H4K12ac + K20ac
H4K16ac + K20ac
H4K12ac + KQ5,8,16,20
H4K5me1
H4K8me1
H4K12me1
H4K5ac + K8me1 + K12ac
H4K5me1 + K8ac + K12me1
H4K5me1 + K8me1 + K12me1
H4K8ac + K12ac + K16ac
H4K5ac + K12ac + K16ac
H4K5ac + K8ac + K16ac
H4K5me1 + K8ac + K12ac + K16ac
H4K5ac + K8me1 + K12ac + K16ac
H4K5ac + K8ac + K12me1 + K16ac
H4K20me3 (1-23 N-ac)
H2B (1-24)
H2BK5me3
H2BK5me2
H2BK5me1
H2BK12ac
H2BK15ac
H2BK16ac
H2BK20ac
H2BK12ac + K15ac + K16ac + K20ac
H2A (112-129)
H2AS121p
H3.3K36meT32p
H3.3T32p
yH2A (10-25)
H2A (10-25)
H2A.X (1-17)
H2A.X K5ac
H3K4me3 (1-11)
H3K4me3 (1-7)
H3K36me3
H3S31p + K36me3
H3K23me3 (15-34)
H3K23me2 (15-34)
H3K9prop
H3K9but
H3K9cr
H3K9ub
H3K27prop
H3K27but
H3K27cr
H3K27vl
H3K27hxo
H3K27myr
H3K27bHB
H3K4me
H3K9myr
H3K9suc
myr-H3 (N-term)
H3K9palm
H3K9lau
H3K9hib
H3K4me3R8me2a
H3K9,14,18crot
